# Supplementary material for: Barriers Related to the Identification and Satisfaction of the Sexual Needs of Nursing Homes’ Residents: A Narrative Review
Source: Int J Environ Res Public Health. 2025 Jul 22;22(8):1163. doi: 10.3390/ijerph22081163 (PMC12386229; doi:10.3390/ijerph22081163)
Supplement: Supplementary file 1 [file ijerph-22-01163-s001.zip]

Archive with 1 entries (1 files):
- ijerph-3703814-supplementary.pdf
